# Supplementary material for: Fungal Chitin Reduces Platelet Activation Mediated via TLR8 Stimulation
Source: Front Cell Infect Microbiol. 2019 Nov 12;9:383. doi: 10.3389/fcimb.2019.00383 (PMC6861417; doi:10.3389/fcimb.2019.00383)
Supplement: Supplementary file 1 [file Data_Sheet_1.ZIP]

Archive with 1 entries (1 files):
- PCR.pzfx
